# Supplementary material for: Incorporation of Natural and Recombinant Collagen Proteins within Fmoc-Based Self-Assembling Peptide Hydrogels
Source: Gels. 2022 Apr 21;8(5):254. doi: 10.3390/gels8050254 (PMC9140497; doi:10.3390/gels8050254)
Supplement: Supplementary file 1 [file gels-08-00254-s001.zip]

Archive with 1 entries (1 files):
- gels-1692037-supplementary.pdf
